# Supplementary material for: A clinical guide to hereditary cancer panel testing: evaluation of gene-specific cancer associations and sensitivity of genetic testing criteria in a cohort of 165,000 high-risk patients
Source: Genet Med. 2019 Aug 13;22(2):407–15. doi: 10.1038/s41436-019-0633-8 (PMC7000322; doi:10.1038/s41436-019-0633-8)
Supplement: Supplementary file 1 — Supplementary Table S1 [file 41436_2019_633_MOESM1_ESM.xlsx]

## Sheet: Sheet1
Table S1. Genes included and overall test results by panel type
			Patients tested	>=1 pathogenic/likely pathogenic variantb		Pathogenic/likely pathogenic variant in >=2 genesb		>=1 VUS
Panel name	Panel version	Genes tested	N	n	%	n	%	n	%
BRCAplus	1	BRCA1,BRCA2,CDH1,PTEN,STK11,TP53	9702	458	0.0472068	1	0.000103072	489	0.050402
	2	BRCA1,BRCA2,CDH1,PTEN,TP53	8665	453	0.0522793	0	0	430	0.0496249
	3	BRCA1,BRCA2,CDH1,PALB2,PTEN,TP53	4987	366	0.0733908	0	0	349	0.069982
	Combined		23354	1277	0.0546801	1	4.28192e-05	1268	0.0542948
BRCAplus Expanded	1	ATM,BRCA1,BRCA2,CDH1,CHEK2,PALB2,PTEN,TP53	4864	346	0.0711349	5	0.00102796	670	0.137747
BreastNext	1	ATM,BARD1,BRIP1,CDH1,CHEK2,MRE11A,MUTYH,NBN,PALB2,PTEN,RAD50,RAD51C,STK11,TP53	1429	102	0.0713786	3	0.00209937	244	0.170749
	2	ATM,BARD1,BRCA1,BRCA2,BRIP1,CDH1,CHEK2,MRE11A,MUTYH,NBN,PALB2,PTEN,RAD50,RAD51C,STK11,TP53	1417	114	0.0804517	3	0.00211715	278	0.196189
	3	ATM,BARD1,BRCA1,BRCA2,BRIP1,CDH1,CHEK2,MRE11A,MUTYH,NBN,NF1,PALB2,PTEN,RAD50,RAD51C,RAD51D,STK11,TP53	4454	373	0.0837449	7	0.00157162	972	0.218231
	4	ATM,BARD1,BRCA1,BRCA2,BRIP1,CDH1,CHEK2,MRE11A,MUTYH,NBN,NF1,PALB2,PTEN,RAD50,RAD51C,RAD51D,TP53	31947	2541	0.079538	71	0.00222243	7394	0.231446
	Combined		39247	3130	0.0797513	84	0.00214029	8888	0.226463
CancerNext	1	APC,ATM,BARD1,BRIP1,BMPR1A,CDH1,CHEK2,EPCAM,MLH1,MRE11A,MSH2,MSH6,MUTYH,NBN,PALB2,PMS2,PTEN,RAD50,RAD51C,SMAD4,STK11,TP53	777	66	0.0849421	0	0	177	0.227799
	2	APC,ATM,BARD1,BRCA1,BRCA2,BRIP1,BMPR1A,CDH1,CHEK2,EPCAM,MLH1,MRE11A,MSH2,MSH6,MUTYH,NBN,PALB2,PMS2,PTEN,RAD50,RAD51C,SMAD4,STK11,TP53	781	83	0.106274	3	0.00384123	202	0.258643
	3	APC,ATM,BARD1,BRCA1,BRCA2,BRIP1,BMPR1A,CDH1,CDK4,CDKN2A,CHEK2,EPCAM,MLH1,MRE11A,MSH2,MSH6,MUTYH,NBN,NF1,PALB2,PMS2,PTEN,RAD50,RAD51C,RAD51D,SMAD4,STK11,TP53	9143	936	0.102373	34	0.00393744	2708	0.296183
	4	APC,ATM,BARD1,BRCA1,BRCA2,BRIP1,BMPR1A,CDH1,CDK4,CDKN2A,CHEK2,EPCAM,GREM1,MLH1,MRE11A,MSH2,MSH6,MUTYH,NBN,NF1,PALB2,PMS2,POLD1,POLE,PTEN,RAD50,RAD51C,RAD51D,SMAD4,SMARCA4,STK11,TP53	25293	2296	0.0907761	76	0.00316293	8120	0.321037
	Combined		35994	3381	0.0939323	113	0.00330611	11207	0.311357
CancerNext Expanded	1	APC,ATM,BARD1,BRCA1,BRCA2,BRIP1,BMPR1A,CDH1,CDK4,CDKN2A,CHEK2,EPCAM,FH,FLCN,MAX,MET,MITF,MLH1,MRE11A,MSH2,MSH6,MUTYH,NBN,NF1,PALB2,PMS2,PTEN,RAD50,RAD51C,RAD51D,RET,SDHA,SDHAF2,SDHB,SDHC,SDHD,SMAD4,STK11,TMEM127,TP53,TSC1,TSC2,VHL	1982	206	0.103935	5	0.0025227	745	0.375883
	2	APC,ATM,BAP1,BARD1,BRCA1,BRCA2,BRIP1,BMPR1A,CDH1,CDK4,CDKN2A,CHEK2,EPCAM,FH,FLCN,GREM1,MAX,MEN1,MET,MITF,MLH1,MRE11A,MSH2,MSH6,MUTYH,NBN,NF1,PALB2,PMS2,POLD1,POLE,PTEN,RAD50,RAD51C,RAD51D,RET,SDHA,SDHAF2,SDHB,SDHC,SDHD,SMAD4,SMARCA4,STK11,TMEM127,TP53,TSC1,TSC2,VHL	8694	946	0.108811	32	0.00379572	3477	0.399931
	Combined		10676	1152	0.107906	37	0.00355939	4222	0.395466
ColoNext	1	APC,BMPR1A,CDH1,CHEK2,EPCAM,MLH1,MSH2,MSH6,MUTYH,PMS2,PTEN,SMAD4,STK11,TP53	3529	274	0.0776424	0	0	543	0.153868
	2	APC,BMPR1A,CDH1,CHEK2,EPCAM,GREM1,MLH1,MSH2,MSH6,MUTYH,PMS2,POLD1,POLE,PTEN,SMAD4,STK11,TP53	4259	375	0.0880488	8	0.00234797	738	0.17328
	Combined		7788	649	0.0833333	8	0.00128403	1281	0.164484
GynPlus	1	BRCA1,BRCA2,EPCAM,MLH1,MSH2,MSH6,PMS2,PTEN,TP53	7245	453	0.0625259	5	0.000966184	782	0.107937
	2	BRCA1,BRCA2,BRIP1,EPCAM,MLH1,MSH2,MSH6,PALB2,PMS2,PTEN,RAD51C,RAD51D,TP53	868	54	0.062212	0	0	142	0.163594
	Combined		8113	507	0.0624923	5	0.000862813	924	0.113891
OvaNext	1	ATM,BARD1,BRIP1,CDH1,CHEK2,EPCAM,MLH1,MRE11A,MSH2,MSH6,MUTYH,NBN,PALB2,PMS2,PTEN,RAD50,RAD51C,STK11,TP53	440	34	0.0772727	1	0.00227273	87	0.197727
	2	ATM,BARD1,BRCA1,BRCA2,BRIP1,CDH1,CHEK2,EPCAM,MLH1,MRE11A,MSH2,MSH6,MUTYH,NBN,PALB2,PMS2,PTEN,RAD50,RAD51C,STK11,TP53	676	66	0.0976331	1	0.00147929	157	0.232249
	3	ATM,BARD1,BRCA1,BRCA2,BRIP1,CDH1,CHEK2,EPCAM,MLH1,MRE11A,MSH2,MSH6,MUTYH,NBN,NF1,PALB2,PMS2,PTEN,RAD50,RAD51C,RAD51D,STK11,TP53	8504	892	0.104892	27	0.00329257	2268	0.266698
	4	ATM,BARD1,BRCA1,BRCA2,BRIP1,CDH1,CHEK2,EPCAM,MLH1,MRE11A,MSH2,MSH6,MUTYH,NBN,NF1,PALB2,PMS2,PTEN,RAD50,RAD51C,RAD51D,SMARCA4,STK11,TP53	23242	2223	0.0956458	60	0.00262456	6680	0.287411
	Combined		32862	3215	0.0978334	89	0.00276916	9192	0.279715
PancNext	1	APC,ATM,BRCA1,BRCA2,CDKN2A,EPCAM,MLH1,MSH2,MSH6,PALB2,PMS2,STK11,TP53	2365	188	0.0794926	5	0.00295983	435	0.183932
All panels	Combined		165263a	13845	0.0837756	347	0.00209968	38087	0.230463
a239 probands had 2 non-overlapping tests ordered
bThe moderate risk alterations NM_007194.3:c.470T>C p.(Ile157Thr) and NM_000038.5:c.3920T>A p.(Ile1307Lys) were not considered part of the pathogenic variants detected
