# Supplementary material for: A clinical guide to hereditary cancer panel testing: evaluation of gene-specific cancer associations and sensitivity of genetic testing criteria in a cohort of 165,000 high-risk patients
Source: Genet Med. 2019 Aug 13;22(2):407–15. doi: 10.1038/s41436-019-0633-8 (PMC7000322; doi:10.1038/s41436-019-0633-8)
Supplement: Supplementary file 4 — Supplementary Table S4 [file 41436_2019_633_MOESM4_ESM.xlsx]

## Sheet: Sheet1
Table S4. Cancers reported in multigene panel probands
Cancer Site	total, n	Reported as patient's only cancer type		Reported in combination with other cancer types
		n	%	n	%
Female breast	89225	77981	0.873982	11244	0.126018
Ovarian	12602	9309	0.738692	3293	0.261308
Female multiple primary breast	12077	9748	0.807154	2329	0.192846
Colorectal	8907	6243	0.700909	2664	0.299091
Endometrial	5435	2377	0.437351	3058	0.562649
Melanoma	3360	915	0.272321	2445	0.727679
Thyroid	2990	857	0.286622	2133	0.713378
Pancreatic	2046	1370	0.669599	676	0.330401
Kidney	1464	432	0.295082	1032	0.704918
Lymphoma	1090	261	0.23945	829	0.76055
Sarcoma	1080	378	0.35	702	0.65
Cervical	1015	388	0.382266	627	0.617734
Other	939	280	0.29819	659	0.70181
Male breast	917	709	0.773173	208	0.226827
Prostate	892	415	0.465247	477	0.534753
Lung	822	163	0.198297	659	0.801703
Skin - NOS	620	311	0.501613	309	0.498387
Brain	573	203	0.354276	370	0.645724
Gastric	545	353	0.647706	192	0.352294
Bladder	492	102	0.207317	390	0.792683
Leukemia	420	103	0.245238	317	0.754762
Paraganglioma/pheochromocytoma	272	109	0.400735	163	0.599265
Small Intestine	268	138	0.514925	130	0.485075
appendiceal	222	113	0.509009	109	0.490991
Unknown	206	105	0.509709	101	0.490291
Biliary Tract	158	82	0.518987	76	0.481013
Esophageal	110	32	0.290909	78	0.709091
Vulvar	100	27	0.27	73	0.73
Anal	86	24	0.27907	62	0.72093
Primary site unclear	80	46	0.575	34	0.425
Multiple myeloma	79	21	0.265823	58	0.734177
Testicular	76	23	0.302632	53	0.697368
Adrenal	67	33	0.492537	34	0.507463
Liver	67	18	0.268657	49	0.731343
Ampullary	59	32	0.542373	27	0.457627
Sebaceous carcinoma	59	25	0.423729	34	0.576271
Desmoid	52	27	0.519231	25	0.480769
