# Supplementary material for: A clinical guide to hereditary cancer panel testing: evaluation of gene-specific cancer associations and sensitivity of genetic testing criteria in a cohort of 165,000 high-risk patients
Source: Genet Med. 2019 Aug 13;22(2):407–15. doi: 10.1038/s41436-019-0633-8 (PMC7000322; doi:10.1038/s41436-019-0633-8)
Supplement: Supplementary file 5 — Supplementary Table S5 [file 41436_2019_633_MOESM5_ESM.xlsx]

## Sheet: Sheet1
Table S5. Percentage of pathogenic/likely pathogenic variants identified via gross deletion/duplication analysis
				Proband cancer type
Gene	Overall			Breast			Colorectal			Melanoma			Ovarian			Pancreatic			Endometrial
	Gross del/dup, n	Total PV, n	% of PVs	Gross del/dup, n	Total PV, n	% of PVs	Gross del/dup, n	Total PV, n	% of PVs	Gross del/dup, n	Total PV, n	% of PVs	Gross del/dup, n	Total PV, n	% of PVs	Gross del/dup, n	Total PV, n	% of PVs	Gross del/dup, n	Total PV, n	% of PVs
APC	6	100	0.06	0	16	0	1	37	0.027027	0	2	0	1	5	0.2	0	0	n/a	0	4	0
ATM	64	1384	0.0462428	47	868	0.0541475	1	47	0.0212766	1	35	0.0285714	1	95	0.0105263	7	67	0.104478	2	36	0.0555556
BARD1	26	236	0.110169	17	177	0.0960452	0	6	0	0	7	0	3	15	0.2	0	2	0	0	9	0
BRCA1	337	2555	0.131898	217	1522	0.142576	2	42	0.047619	2	29	0.0689655	59	567	0.104056	1	18	0.0555556	9	57	0.157895
BRCA2	73	2681	0.0272286	57	1641	0.0347349	1	51	0.0196078	1	36	0.0277778	9	413	0.0217918	1	78	0.0128205	1	55	0.0181818
BRIP1	23	400	0.0575	8	210	0.0380952	0	13	0	1	12	0.0833333	9	97	0.0927835	0	3	0	1	11	0.0909091
BMPR1A	2	15	0.133333	0	0	n/a	0	4	0	0	0	n/a	0	0	n/a	0	0	n/a	0	0	n/a
CDH1	9	110	0.0818182	5	58	0.0862069	0	6	0	0	1	0	0	1	0	0	1	0	1	1	1
CDKN2A	4	146	0.0273973	2	45	0.0444444	0	5	0	2	47	0.0425532	0	2	0	1	25	0.04	1	3	0.333333
CHEK2	137	2114	0.0648061	97	1385	0.0700361	6	110	0.0545455	6	60	0.1	7	102	0.0686275	2	17	0.117647	6	37	0.162162
EPCAMa	21	21	1	3	3	1	12	12	1	0	0	n/a	5	5	1	2	2	1	2	2	1
GREM1	5	5	1	1	1	1	1	1	1	0	0	n/a	0	0	n/a	0	0	n/a	1	1	1
MLH1	36	308	0.116883	5	38	0.131579	21	188	0.111702	0	2	0	1	14	0.0714286	0	5	0	5	51	0.0980392
MRE11A	9	140	0.0642857	6	90	0.0666667	1	6	0.166667	0	2	0	1	11	0.0909091	0	1	0	0	5	0
MSH2	103	362	0.28453	10	42	0.238095	48	154	0.311688	4	7	0.571429	14	49	0.285714	3	6	0.5	24	102	0.235294
MSH6	10	446	0.0224215	1	116	0.00862069	1	112	0.00892857	0	16	0	1	70	0.0142857	0	14	0	5	148	0.0337838
MUTYH	2	53	0.0377358	2	10	0.2	0	33	0	0	0	n/a	0	1	0	0	0	n/a	0	6	0
NBN	15	264	0.0568182	8	135	0.0592593	0	6	0	0	6	0	2	37	0.0540541	0	3	0	0	13	0
NF1	8	139	0.057554	4	88	0.0454545	0	4	0	0	1	0	3	10	0.3	0	2	0	0	0	n/a
PALB2	83	921	0.0901194	67	710	0.0943662	1	14	0.0714286	3	22	0.136364	3	32	0.09375	3	30	0.1	1	24	0.0416667
PMS2	108	407	0.265356	28	132	0.212121	34	99	0.343434	1	10	0.1	14	54	0.259259	1	6	0.166667	16	60	0.266667
POLD1	0	1	0	0	0	n/a	0	0	n/a	0	0	n/a	0	0	n/a	0	0	n/a	0	1	0
POLE	0	0	n/a	0	0	n/a	0	0	n/a	0	0	n/a	0	0	n/a	0	0	n/a	0	0	n/a
PTEN	8	105	0.0761905	5	67	0.0746269	0	2	0	0	0	n/a	1	14	0.0714286	0	0	n/a	0	11	0
RAD50	4	328	0.0121951	2	183	0.010929	0	15	0	0	9	0	2	35	0.0571429	0	4	0	0	7	0
RAD51C	44	271	0.162362	27	142	0.190141	0	5	0	0	2	0	11	83	0.13253	0	0	n/a	0	7	0
RAD51D	12	140	0.0857143	6	70	0.0857143	0	5	0	1	2	0.5	7	39	0.179487	0	0	n/a	0	4	0
SMAD4	0	17	0	0	0	n/a	0	6	0	0	0	n/a	0	1	0	0	1	0	0	1	0
SMARCA4	1	2	0.5	0	0	n/a	1	1	1	0	0	n/a	0	1	0	0	0	n/a	0	0	n/a
STK11	1	3	0.333333	0	0	n/a	1	1	1	0	0	n/a	0	0	n/a	0	0	n/a	0	0	n/a
TP53	13	303	0.0429043	8	213	0.0375587	1	20	0.05	0	8	0	0	25	0	0	8	0	1	7	0.142857
Total	1164	13977	0.0832797	633	7962	0.0795026	133	1005	0.132338	22	316	0.0696203	154	1778	0.0866142	21	293	0.0716724	76	663	0.11463
aincludes 5 cases with deletion of EPCAM only and 16 cases with a deletion involving EPCAM and MSH2
