# Supplementary material for: A clinical guide to hereditary cancer panel testing: evaluation of gene-specific cancer associations and sensitivity of genetic testing criteria in a cohort of 165,000 high-risk patients
Source: Genet Med. 2019 Aug 13;22(2):407–15. doi: 10.1038/s41436-019-0633-8 (PMC7000322; doi:10.1038/s41436-019-0633-8)
Supplement: Supplementary file 6 — Supplementary Table S6 [file 41436_2019_633_MOESM6_ESM.xlsx]

## Sheet: Sheet1
Table S6. Gene-specific cancer associations derived from panel cases vs. gnomAD NFE reference controls
	Proband cancer type
	Breast cancer										Ovarian cancer											Pancreatic cancer											Colorectal cancer											Endometrial cancer
Gene	ORa	p-value	95% CI	PVs in cases, n	Cases, n	PV frequency in cases, %	PVs in controls, n	Controls, n	PV frequency in controls, %	FDR-adjusted p-value	Gene	ORa	p-value	95% CI	PVs in cases, n	Cases, n	PV frequency in cases, %	PVs in controls, n	Controls, n	PV frequency in controls, %	FDR-adjusted p-value	Gene	ORa	p-value	95% CI	PVs in cases, n	Cases, n	PV frequency in cases, %	PVs in controls, n	Controls, n	PV frequency in controls, %	FDR-adjusted p-value	Gene	ORa	p-value	95% CI	PVs in cases, n	Cases, n	PV frequency in cases, %	PVs in controls, n	Controls, n	PV frequency in controls, %	FDR-adjusted p-value	Gene	ORa	p-value	95% CI	PVs in cases, n	Cases, n
APC	1.12	0.775	0.34-3.29	4	24830	0.0002	16	111109	0.0001	0.833905	APC	6.16	0.0491	1.01-24.34	2	2256	0.0009	16	111109	0.0001	0.0830923	APC	0	1	0-18.08	0	1620	0	16	111109	0.0001	1	APC	11.11	1.66e-08	5.11-24.36	13	8140	0.0016	16	111109	0.0001	9.13e-08	APC	4.63	0.204	0.22-29.96	1	1500
ATM	2.91	9.53e-44	2.48-3.42	481	79912	0.006	231	111313	0.0021	4.1932e-43	ATM	1.91	0.000208	1.37-2.65	44	11102	0.004	231	111313	0.0021	0.000653714	ATM	5.88	1.42e-09	3.64-9.4	20	1656	0.0121	231	111313	0.0021	1.562e-08	ATM	2.6	0.00061	1.53-4.3	17	3162	0.0054	231	111313	0.0021	0.00223667	ATM	1.44	0.321	0.62-3.2	6	2004
BARD1	2.09	1.78e-05	1.49-2.96	81	75818	0.0011	56	109604	0.0005	4.35111e-05	BARD1	0.71	0.656	0.23-1.94	4	11080	0.0004	56	109604	0.0005	0.759579	BARD1	3.05	0.283	0.15-17.74	1	642	0.0016	56	109604	0.0005	0.518833	BARD1	0.62	1	0.03-3.6	1	3140	0.0003	56	109604	0.0005	1	BARD1	0.99	1	0.05-5.71	1	1984
BRCA1	5.04	2.98e-82	4.16-6.12	586	98560	0.0059	132	111419	0.0012	3.278e-81	BRCA1	13.8	1.85e-116	11.1-17.26	212	13166	0.0161	132	111419	0.0012	4.07e-115	BRCA1	2.07	0.136	0.7-5.35	4	1636	0.0024	132	111419	0.0012	0.374	BRCA1	3.07	0.00102	1.68-5.57	12	3312	0.0036	132	111419	0.0012	0.00320571	BRCA1	3.09	0.00149	1.56-5.66	11	3010
BRCA2	4.86	6.63e-100	4.11-5.74	741	98560	0.0075	172	110427	0.0016	1.4586e-98	BRCA2	9.94	1.21e-94	8.09-12.25	201	13166	0.0153	172	110427	0.0016	1.331e-93	BRCA2	7.13	5.52e-10	4.31-11.55	18	1636	0.011	172	110427	0.0016	1.2144e-08	BRCA2	1.55	0.259	0.71-3.12	8	3312	0.0024	172	110427	0.0016	0.438308	BRCA2	2.35	0.0102	1.19-4.36	11	3010
BRIP1	1.45	0.00434	1.13-1.88	118	75964	0.0016	119	111395	0.0011	0.00795667	BRIP1	4.22	1.88e-14	3.02-5.87	51	11358	0.0045	119	111395	0.0011	1.034e-13	BRIP1	1.45	0.499	0.07-8.11	1	644	0.0016	119	111395	0.0011	0.784143	BRIP1	1.19	0.585	0.4-3.08	4	3156	0.0013	119	111395	0.0011	0.715	BRIP1	0.87	1	0.15-3.34	2	2140
CDH1	4.43	4.16e-05	2.07-10.64	32	98660	0.0003	8	109193	0.0001	9.152e-05	CDH1	0	1	0-5.5	0	11390	0	8	109193	0.0001	1	CDH1	20.34	0.0537	0.93-129.72	1	672	0.0015	8	109193	0.0001	0.1969	CDH1	6.55	0.00789	1.83-22.3	4	8338	0.0005	8	109193	0.0001	0.0192867	CDH1	0	1	0-26.85	0	2336
CDKN2A	3.35	0.00538	1.43-7.75	10	23924	0.0004	13	104289	0.0001	0.00910462	CDKN2A	0	1	0-14.15	0	2138	0	13	104289	0.0001	1	CDKN2A	15.68	0.00149	3.81-52.67	3	1538	0.002	13	104289	0.0001	0.008195	CDKN2A	2.81	0.315	0.13-17.01	1	2852	0.0004	13	104289	0.0001	0.495	CDKN2A	7.04	0.141	0.34-42.63	1	1140
CHEK2	2.38	3.66e-52	2.12-2.67	804	79836	0.0101	467	109773	0.0043	2.013e-51	CHEK2	0.87	0.441	0.63-1.2	41	11126	0.0037	467	109773	0.0043	0.693	CHEK2	2.17	0.0635	0.94-4.77	6	652	0.0092	467	109773	0.0043	0.199571	CHEK2	1.59	0.00194	1.2-2.1	56	8312	0.0067	467	109773	0.0043	0.005335	CHEK2	0.21	0.00773	0.04-0.76	2	2280
MLH1	1.41	0.588	0.52-3.78	6	42868	0.0001	11	110958	0.0001	0.738222	MLH1	1.54	0.64	0.24-6.5	2	13092	0.0002	11	110958	0.0001	0.759579	MLH1	0	1	0-24.02	0	1664	0	11	110958	0.0001	1	MLH1	79.05	3.86e-64	41.88-156.64	66	8488	0.0078	11	110958	0.0001	8.492e-63	MLH1	37.32	2.83e-13	16.34-88.93	12	3254
MRE11A	1	1	0.65-1.54	36	75818	0.0005	53	111326	0.0005	1	MRE11A	1.33	0.495	0.6-2.89	7	11080	0.0006	53	111326	0.0005	0.694375	MRE11A	3.28	0.267	0.16-19.12	1	642	0.0016	53	111326	0.0005	0.518833	MRE11A	0	0.407	0-2.7	0	3140	0	53	111326	0.0005	0.59125	MRE11A	1.06	0.615	0.05-6.16	1	1984
MSH2	1.29	0.604	0.48-3.65	6	42868	0.0001	12	110699	0.0001	0.738222	MSH2	4.93	0.00235	1.8-13.13	7	13092	0.0005	12	110699	0.0001	0.00574444	MSH2	5.55	0.176	0.26-34.59	1	1664	0.0006	12	110699	0.0001	0.3872	MSH2	52.53	4.38e-44	27.37-101.81	48	8488	0.0057	12	110699	0.0001	4.818e-43	MSH2	31.27	9.97e-12	13.13-71.45	11	3254
MSH6	1.65	0.0202	1.06-2.52	36	42868	0.0008	56	110120	0.0005	0.0296267	MSH6	3.16	3.73e-05	1.85-5.22	21	13092	0.0016	56	110120	0.0005	0.000136767	MSH6	4.74	0.0123	1.57-13.05	4	1664	0.0024	56	110120	0.0005	0.05412	MSH6	10.01	1.96e-23	6.64-15.04	43	8488	0.0051	56	110120	0.0005	1.43733e-22	MSH6	26.3	1.68e-39	17.43-39.63	43	3254
NBN	1.37	0.0491	1.01-1.86	81	75818	0.0011	87	111166	0.0008	0.0675125	NBN	2.42	0.00106	1.48-3.94	21	11080	0.0019	87	111166	0.0008	0.002915	NBN	1.99	0.398	0.1-11.26	1	642	0.0016	87	111166	0.0008	0.673538	NBN	0.41	0.737	0.02-2.29	1	3140	0.0003	87	111166	0.0008	0.853368	NBN	3.23	0.0232	1.24-7.91	5	1984
NF1	3.19	1.02e-05	1.84-5.53	41	71446	0.0006	20	111100	0.0002	3.20571e-05	NF1	1.07	0.712	0.18-4.38	2	10402	0.0002	20	111100	0.0002	0.7832	NF1	0	1	0-40.08	0	558	0	20	111100	0.0002	1	NF1	1.84	0.43	0.09-11.18	1	3018	0.0003	20	111100	0.0002	0.59125	NF1	0	1	0-11.91	0	1870
PALB2	5.1	1.89e-57	4.06-6.4	367	83862	0.0044	96	111508	0.0009	1.386e-56	PALB2	1.22	0.505	0.66-2.21	12	11418	0.0011	96	111508	0.0009	0.694375	PALB2	7.69	6.01e-07	3.88-14.44	11	1672	0.0066	96	111508	0.0009	4.40733e-06	PALB2	0.36	0.529	0.02-2.04	1	3188	0.0003	96	111508	0.0009	0.684588	PALB2	1.6	0.442	0.43-4.75	3	2174
PMS2	1.07	0.796	0.64-1.78	22	42868	0.0005	52	108839	0.0005	0.833905	PMS2	2.08	0.025	1.1-3.82	13	13092	0.001	52	108839	0.0005	0.0458333	PMS2	0	1	0-5.09	0	1664	0	52	108839	0.0005	1	PMS2	3.95	2.16e-05	2.17-6.99	16	8488	0.0019	52	108839	0.0005	9.504e-05	PMS2	6.45	1.14e-05	3.15-12.62	10	3254
PTEN	8.79	1.69e-05	2.66-34.38	24	100726	0.0002	3	110691	0	4.35111e-05	PTEN	19.19	1.57e-05	5.05-86.05	7	13462	0.0005	3	110691	0	6.908e-05	PTEN	0	1	0-276.89	0	686	0	3	110691	0	1	PTEN	0	1	0-22.31	0	8508	0	3	110691	0	1	PTEN	33.28	0.000464	6.02-184.21	3	3326
RAD50	1.05	0.784	0.8-1.38	92	75818	0.0012	129	111109	0.0012	0.833905	RAD50	1.17	0.56	0.65-2	15	11080	0.0014	129	111109	0.0012	0.724706	RAD50	2.69	0.174	0.47-10.29	2	642	0.0031	129	111109	0.0012	0.3872	RAD50	1.92	0.105	0.89-4.03	7	3140	0.0022	129	111109	0.0012	0.21	RAD50	1.3	0.505	0.35-4.01	3	1984
RAD51C	1.84	0.00117	1.28-2.71	64	75964	0.0008	51	111480	0.0005	0.00234	RAD51C	8.3	3.04e-20	5.43-12.48	43	11358	0.0038	51	111480	0.0005	2.22933e-19	RAD51C	0	1	0-13.8	0	644	0	51	111480	0.0005	1	RAD51C	0.69	1	0.03-4.04	1	3156	0.0003	51	111480	0.0005	1	RAD51C	1.02	0.628	0.05-5.96	1	2140
RAD51D	2.09	0.00765	1.2-3.72	31	71590	0.0004	23	111248	0.0002	0.0120214	RAD51D	3.17	0.0133	1.31-7.42	7	10680	0.0007	23	111248	0.0002	0.0266	RAD51D	0	1	0-33.92	0	560	0	23	111248	0.0002	1	RAD51D	3.19	0.142	0.54-12.63	2	3034	0.0007	23	111248	0.0002	0.260333	RAD51D	4.78	0.073	0.8-18.96	2	2024
TP53	4.29	3.17e-09	2.5-7.38	66	100932	0.0007	17	111505	0.0002	1.16233e-08	TP53	3.41	0.0111	1.34-8.28	7	13474	0.0005	17	111505	0.0002	0.02442	TP53	0	1	0-16.05	0	1698	0	17	111505	0.0002	1	TP53	3.08	0.0576	0.95-8.85	4	8526	0.0005	17	111505	0.0002	0.12672	TP53	0	1	0-8.15	0	3340
aOdds ratios were not interpreted for genes with <5 pathogenic variants detected in cases or controls
NFE, non-Finnish European; OR, odds ratio; FDR, false discovery rate; CI, confidence interval; PV, pathogenic variant
[truncated: 16 more columns]
