# Supplementary material for: A clinical guide to hereditary cancer panel testing: evaluation of gene-specific cancer associations and sensitivity of genetic testing criteria in a cohort of 165,000 high-risk patients
Source: Genet Med. 2019 Aug 13;22(2):407–15. doi: 10.1038/s41436-019-0633-8 (PMC7000322; doi:10.1038/s41436-019-0633-8)
Supplement: Supplementary file 7 — Supplementary Table S7 [file 41436_2019_633_MOESM7_ESM.xlsx]

## Sheet: Sheet1
Table S7. Gene-specific pathogenic variant frequencies across phenotypic subgroups
			Cancer predisposition genes
			BRCA1	BRCA2	BRCA1/2	ATM	CHEK2d	PALB2	BARD1	BRIP1	RAD51C	RAD51D	NBN	TP53	CDH1	PTEN	NF1	Other hereditary breast and/or ovarian cancer genes	EPCAM	MLH1	MSH2	MSH6	PMS2	Lynch genes	STK11	CDKN2A	SMARCA4	APCe	MUTYHf	BMPR1A	SMAD4	GREM1	POLD1	POLE	MRE11Ag	RAD50g	Other cancer predisposition genes
Genetic testing criteria	BRCA1/2 only	PV, n	1955	2090		989	1544	733	179	301	192	100	194	216	64	63	100		3	19	31	99	151		0	82	1	16	9	1	3	0	0	0	96	235
		n, tested	111690	111690		90651	89485	95092	85033	85525	85525	81707	85033	113814	108317	112369	81215		57062	57062	57062	57062	57062		67113	27628	37570	28569	85330	27081	27081	20115	20115	20115	85033	85033
		PV frequency, %	0.0175038	0.0187125	0.0362163	0.01091	0.0172543	0.00770832	0.00210507	0.00351944	0.00224496	0.00122389	0.00228147	0.00189783	0.000590858	0.000560653	0.0012313	0.051528	5.25744e-05	0.000332971	0.000543269	0.00173495	0.00264624	0.00531001	0	0.002968	2.6617e-05	0.000560048	0.000105473	3.69263e-05	0.000110779	0	0	0	0.00112897	0.00276363	0.00380785
	Lynch only	PV, n	21	29		36	99	17	7	3	4	3	9	21	17	7	3		5	156	141	123	102		1	8	1	39	23	7	7	2	0	0	4	8
		n, tested	4928	4928		4058	8694	4183	4022	4117	4117	3948	4022	9646	8825	9628	3853		9403	9403	9403	9403	9403		8688	3248	2858	8042	8677	8024	8024	5130	5130	5130	4022	4022
		PV frequency, %	0.00426136	0.00588474	0.0101461	0.00887137	0.0113872	0.00406407	0.00174043	0.000728686	0.000971581	0.000759878	0.00223769	0.00217707	0.00192635	0.000727046	0.000778614	0.0363699	0.000531745	0.0165904	0.0149952	0.0130809	0.0108476	0.0560459	0.000115101	0.00246305	0.000349895	0.00484954	0.00265069	0.000872383	0.000872383	0.000389864	0	0	0.00099453	0.00198906	0.0125629
	Both BRCA1/2 and Lynch	PV, n	470	383		249	295	113	29	67	55	29	40	45	15	21	20		13	120	151	190	108		0	33	0	20	10	0	4	2	1	0	26	51
		n, tested	21914	21914		18544	18931	19031	17596	17810	17810	16593	17596	23632	20499	22893	16379		20290	20290	20290	20290	20290		19221	10317	10492	12128	18731	11383	11383	7370	7370	7370	17596	17596
		PV frequency, %	0.0214475	0.0174774	0.0389249	0.0134275	0.0155829	0.00593768	0.0016481	0.00376193	0.00308815	0.00174772	0.00227324	0.0019042	0.000731743	0.000917311	0.00122108	0.0522416	0.00064071	0.00591424	0.00744209	0.00936422	0.00532282	0.0286841	0	0.0031986	0	0.00164908	0.000533874	0	0.000351401	0.00027137	0.000135685	0	0.00147761	0.00289839	0.00614001
	Neither	PV, n	89	163		103	172	53	18	28	18	8	21	20	14	14	14		0	14	18	31	43		2	22	0	20	9	7	3	1	0	0	14	33
		n, tested	15155	15155		11931	13375	12669	11374	11439	11439	11156	11374	16785	15962	16702	11091		10289	10289	10289	10289	10289		10771	6003	6023	7679	12901	7595	7595	5431	5431	5431	11374	11374
		PV frequency, %	0.00587265	0.0107555	0.0166282	0.00863297	0.0128598	0.00418344	0.00158256	0.00244777	0.00157356	0.000717103	0.00184632	0.00119154	0.000877083	0.000838223	0.00126228	0.0380127	0	0.00136068	0.00174944	0.00301293	0.00417922	0.0103023	0.000185684	0.00366483	0	0.00260451	0.00069762	0.000921659	0.000394997	0.000184128	0	0	0.00123088	0.00290135	0.00865343
Single primary cancer	Female BCa,b	PV, n	1067	1132		598	948	518	125	145	105	49	94	117	45	34	60		1	11	12	41	78		0	28	0	7	5	0	0	0	0	0	56	139
		n, tested	66954	66954		53462	53413	56502	50456	50549	50549	48206	50456	68232	66755	68101	48113		28258	28258	28258	28258	28258		36853	15397	19705	15893	50547	15739	15739	11429	11429	11429	50456	50456
		PV frequency, %	0.0159363	0.0169071	0.0328434	0.0111855	0.0177485	0.00916782	0.00247741	0.0028685	0.00207719	0.00101647	0.00186301	0.00171474	0.000674107	0.000499258	0.00124706	0.0525396	3.53882e-05	0.00038927	0.000424659	0.00145092	0.00276028	0.00506051	0	0.00181854	0	0.000440445	9.89178e-05	0	0	0	0	0	0.00110988	0.00275488	0.0023579
	OCa	PV, n	409	302		67	52	16	10	67	67	26	26	11	1	5	6		2	7	17	40	34		0	1	1	3	1	0	0	0	0	0	9	32
		n, tested	9106	9106		7644	7659	7890	7626	7841	7841	7393	7626	9309	7867	9303	7178		9017	9017	9017	9017	9017		7712	1461	4786	1534	7647	1528	1528	1114	1114	1114	7626	7626
		PV frequency, %	0.0449154	0.0331649	0.0780804	0.00876504	0.0067894	0.00202788	0.0013113	0.00854483	0.00854483	0.00351684	0.00340939	0.00118165	0.000127113	0.000537461	0.000835887	0.0455916	0.000221803	0.000776311	0.00188533	0.00443607	0.00377066	0.0110902	0	0.000684463	0.000208943	0.00195567	0.00013077	0	0	0	0	0	0.00118017	0.00419617	0.00297985
	ECa	PV, n	14	14		6	9	6	1	2	3	2	6	1	0	6	0		0	24	49	68	27		0	2	0	0	0	0	1	0	1	0	1	5
		n, tested	2149	2149		1405	1602	1526	1395	1507	1507	1435	1395	2377	1640	2369	1323		2320	2320	2320	2320	2320		1617	778	974	1027	1600	1019	1019	703	703	703	1395	1395
		PV frequency, %	0.00651466	0.00651466	0.0130293	0.00427046	0.00561798	0.00393185	0.000716846	0.00132714	0.00199071	0.00139373	0.00430108	0.000420698	0	0.00253271	0	0.0265032	0	0.0103448	0.0211207	0.0293103	0.0116379	0.0724138	0	0.00257069	0	0	0	0	0.000981354	0	0.00142248	0	0.000716846	0.00358423	0.00497452
	CRCa,c	PV, n	15	23		21	70	2	1	7	4	3	3	11	5	1	2		6	105	68	67	66		1	3	1	23	24	3	5	1	0	0	1	9
		n, tested	2339	2339		2221	5885	2242	2203	2213	2213	2138	2203	6043	5908	6030	2128		6001	6001	6001	6001	6001		5892	1990	1605	5747	5882	5734	5734	3574	3574	3574	2203	2203
		PV frequency, %	0.006413	0.00983326	0.0162463	0.0094552	0.0118946	0.000892061	0.000453926	0.00316313	0.0018075	0.00140318	0.00136178	0.00182029	0.00084631	0.000165837	0.00093985	0.0342037	0.000999833	0.0174971	0.0113314	0.0111648	0.0109982	0.0519913	0.000169722	0.00150754	0.000623053	0.00400209	0.00408024	0.000523195	0.000871992	0.000279799	0	0	0.000453926	0.00408534	0.0120576
	Melanomaa	PV, n	7	7		8	6	4	0	2	0	0	4	1	0	0	0		0	0	0	4	1		0	15	0	1	0	0	0	0	0	0	1	0
		n, tested	883	883		793	764	811	737	742	742	713	737	915	840	868	708		747	747	747	747	747		762	601	462	642	755	595	595	412	412	412	737	737
		PV frequency, %	0.00792752	0.00792752	0.015855	0.0100883	0.0078534	0.00493218	0	0.00269542	0	0	0.00542741	0.0010929	0	0	0	0.0320896	0	0	0	0.00535475	0.00133869	0.00669344	0	0.0249584	0	0.00155763	0	0	0	0	0	0	0.00135685	0	0.026516
	PCa	PV, n	11	45		36	8	18	1	1	0	0	1	1	1	0	1		0	1	2	5	4		0	16	0	0	0	0	1	0	0	0	1	3
		n, tested	1324	1324		1344	491	1352	479	480	480	416	479	1370	502	509	415		1343	1343	1343	1343	1343		1345	1249	298	1313	489	448	448	285	285	285	479	479
		PV frequency, %	0.00830816	0.0339879	0.0422961	0.0267857	0.0162933	0.0133136	0.00208768	0.00208333	0	0	0.00208768	0.000729927	0.00199203	0	0.00240964	0.0677829	0	0.000744602	0.0014892	0.00372301	0.00297841	0.00893522	0	0.0128102	0	0	0	0	0.00223214	0	0	0	0.00208768	0.00626305	0.0150424
Multiple primary cancersh	MPBCa	PV, n	211	187		111	196	104	26	21	19	8	18	33	6	14	10		0	4	1	7	13		0	5	0	1	1	0	0	0	0	0	15	19
		n, tested	9463	9463		7999	7995	8368	7632	7641	7641	7107	7632	9748	9584	9739	7098		4123	4123	4123	4123	4123		5505	2275	2872	2367	7640	2355	2355	1672	1672	1672	7632	7632
		PV frequency, %	0.0222974	0.0197612	0.0420585	0.0138767	0.0245153	0.0124283	0.00340671	0.00274833	0.00248659	0.00112565	0.00235849	0.00338531	0.000626043	0.00143752	0.00140885	0.0698038	0	0.000970167	0.000242542	0.00169779	0.00315304	0.00606355	0	0.0021978	0	0.000422476	0.00013089	0	0	0	0	0	0.00196541	0.00248952	0.00275117
	BC + ECa,b	PV, n	16	21		12	8	11	3	1	1	1	1	1	1	3	0		0	4	9	26	9		0	0	0	0	0	0	0	1	0	0	1	1
		n, tested	1042	1042		762	775	790	746	761	761	709	746	1082	882	1080	694		867	867	867	867	867		755	342	432	378	761	376	376	252	252	252	746	746
		PV frequency, %	0.0153551	0.0201536	0.0355086	0.015748	0.0103226	0.0139241	0.00402145	0.00131406	0.00131406	0.00141044	0.00134048	0.000924214	0.00113379	0.00277778	0	0.0542309	0	0.00461361	0.0103806	0.0299885	0.0103806	0.0553633	0	0	0	0	0	0	0	0.00396825	0	0	0.00134048	0.00134048	0.00396825
	BC + OCa,b	PV, n	87	64		10	20	6	2	13	7	6	6	6	0	4	3		0	1	5	4	3		0	0	0	0	0	0	0	0	0	0	1	2
		n, tested	1087	1087		973	971	1001	964	977	977	869	964	1152	1071	1148	856		971	971	971	971	971		972	224	547	244	966	240	240	165	165	165	964	964
		PV frequency, %	0.0800368	0.0588776	0.138914	0.0102775	0.0205973	0.00599401	0.00207469	0.013306	0.00716479	0.00690449	0.00622407	0.00520833	0	0.00348432	0.00350467	0.0847402	0	0.00102987	0.00514933	0.00411946	0.0030896	0.0133883	0	0	0	0	0	0	0	0	0	0	0.00103734	0.00207469	0
	BC + melanomaa,b	PV, n	6	10		11	23	6	2	2	1	1	0	0	0	0	0		0	0	0	1	3		0	4	0	0	0	0	0	0	0	0	0	4
		n, tested	940	940		822	814	850	785	787	787	742	785	965	939	956	740		546	546	546	546	546		660	403	344	413	786	404	404	263	263	263	785	785
		PV frequency, %	0.00638298	0.0106383	0.0170213	0.013382	0.0282555	0.00705882	0.00254777	0.0025413	0.00127065	0.00134771	0	0	0	0	0	0.0564038	0	0	0	0.0018315	0.00549451	0.00732601	0	0.00992556	0	0	0	0	0	0	0	0	0	0.00509554	0.00992556
	BC + Thyroida,b	PV, n	5	16		12	24	3	1	4	1	0	2	1	0	2	2		0	0	0	1	0		0	0	0	0	0	0	0	0	0	0	3	6
		n, tested	933	933		670	674	705	640	640	640	592	640	961	939	961	592		433	433	433	433	433		606	281	282	295	644	295	295	198	198	198	640	640
		PV frequency, %	0.00535906	0.017149	0.022508	0.0179104	0.0356083	0.00425532	0.0015625	0.00625	0.0015625	0	0.003125	0.00104058	0	0.00208117	0.00337838	0.0767742	0	0	0	0.00230947	0	0.00230947	0	0	0	0	0	0	0	0	0	0	0.0046875	0.009375	0
	BC + CRCa,b,c	PV, n	6	9		14	9	6	0	2	1	0	0	3	0	0	1		0	4	3	4	6		0	0	0	1	2	0	0	0	0	0	2	3
		n, tested	707	707		651	705	657	641	642	642	570	641	794	735	791	569		704	704	704	704	704		689	414	345	528	698	525	525	292	292	292	641	641
		PV frequency, %	0.00848656	0.0127298	0.0212164	0.0215054	0.012766	0.00913242	0	0.00311526	0.00155763	0	0	0.00377834	0	0	0.00175747	0.0536125	0	0.00568182	0.00426136	0.00568182	0.00852273	0.0241477	0	0	0	0.00189394	0.00286533	0	0	0	0	0	0.00312012	0.00468019	0.00475927
	OC + ECa	PV, n	6	7		7	4	1	1	3	3	1	3	1	0	0	0		1	3	8	11	4		0	0	0	0	0	0	0	0	0	0	0	0
		n, tested	594	594		450	452	466	449	465	465	431	449	607	456	606	415		600	600	600	600	600		456	119	268	129	452	128	128	93	93	93	449	449
		PV frequency, %	0.010101	0.0117845	0.0218855	0.0155556	0.00884956	0.00214592	0.00222717	0.00645161	0.00645161	0.00232019	0.00668151	0.00164745	0	0	0	0.0523306	0.00166667	0.005	0.0133333	0.0183333	0.00666667	0.045	0	0	0	0	0	0	0	0	0	0	0	0	0
	CRC + synchronous or metachronous LS-related cancer	PV, n	9	11		5	12	3	4	4	0	1	2	3	0	0	0		4	34	49	30	12		0	0	0	7	7	0	1	0	0	0	3	1
		n, tested	666	666		607	817	612	591	594	594	528	591	928	824	912	525		915	915	915	915	915		833	416	352	697	817	681	681	389	389	389	591	591
		PV frequency, %	0.0135135	0.0165165	0.03003	0.00823723	0.0146879	0.00490196	0.00676819	0.00673401	0	0.00189394	0.00338409	0.00323276	0	0	0	0.0498401	0.00437158	0.0371585	0.0535519	0.0327869	0.0131148	0.140984	0	0	0	0.010043	0.00856793	0	0.00146843	0	0	0	0.00507614	0.00169205	0.0200794
	EC + synchronous or metachronous LS-related cancer	PV, n	13	13		11	11	2	3	7	3	1	4	3	0	0	0		2	23	41	43	17		0	1	0	2	5	0	0	0	0	0	2	1
		n, tested	1152	1152		931	1049	959	912	936	936	858	912	1326	1066	1308	834		1297	1297	1297	1297	1297		1069	426	544	604	1048	586	586	369	369	369	912	912
		PV frequency, %	0.0112847	0.0112847	0.0225694	0.0118153	0.0104862	0.00208551	0.00328947	0.00747863	0.00320513	0.0011655	0.00438596	0.00226244	0	0	0	0.0461741	0.00154202	0.0177332	0.0316114	0.0331534	0.0131072	0.0971473	0	0.00234742	0	0.00331126	0.00477099	0	0	0	0	0	0.00219298	0.00109649	0.0104297
Additional female breast cancer phenotypic groups corresponding to BRCA1/2 criteria	BC <=45ya,b	PV, n	693	585		301	423	222	48	56	40	17	34	85	15	26	31		0	6	6	11	27		0	13	0	1	2	0	0	0	0	0	30	49
		n, tested	28257	28257		22069	22061	23343	20830	20855	20855	19771	20830	28857	28440	28829	19746		10539	10539	10539	10539	10539		15169	5761	7384	5920	20850	5890	5890	4182	4182	4182	20830	20830
		PV frequency, %	0.0245249	0.0207028	0.0452277	0.013639	0.0191741	0.00951035	0.00230437	0.00268521	0.00191801	0.000859845	0.00163226	0.00294556	0.000527426	0.00090187	0.00156994	0.057668	0	0.000569314	0.000569314	0.00104374	0.00256191	0.00474428	0	0.00225655	0	0.000168919	9.59233e-05	0	0	0	0	0	0.00144023	0.00235238	0.00252139
	BC <=50y + additional breast cancer primarya	PV, n	175	139		72	137	62	15	14	11	6	11	27	4	11	6		0	3	1	5	8		0	3	0	0	0	0	0	0	0	0	9	13
		n, tested	5658	5658		4852	4849	5059	4645	4649	4649	4318	4645	5839	5757	5834	4314		2413	2413	2413	2413	2413		3284	1317	1656	1370	4649	1363	1363	931	931	931	4645	4645
		PV frequency, %	0.0309297	0.024567	0.0554966	0.0148392	0.0282532	0.0122554	0.00322928	0.0030114	0.0023661	0.00138953	0.00236814	0.00462408	0.000694806	0.0018855	0.00139082	0.0763075	0	0.00124327	0.000414422	0.00207211	0.00331538	0.00704517	0	0.0022779	0	0	0	0	0	0	0	0	0.00193757	0.00279871	0.0022779
	BC <=50y + >=1 CBR w/ BC at any agea,b	PV, n	574	515		262	419	218	45	52	33	27	26	47	16	15	23		0	4	4	20	32		0	10	0	1	1	0	0	0	0	0	27	44
		n, tested	24940	24940		20292	20278	21262	19185	19202	19202	18063	19185	25569	25159	25537	18046		9904	9904	9904	9904	9904		13831	5544	6815	5726	19205	5688	5688	4015	4015	4015	19185	19185
		PV frequency, %	0.0230152	0.0206496	0.0436648	0.0129115	0.0206628	0.010253	0.00234558	0.00270805	0.00171857	0.00149477	0.00135523	0.00183816	0.000635955	0.000587383	0.00127452	0.0577855	0	0.000403877	0.000403877	0.00201939	0.00323102	0.00605816	0	0.00180375	0	0.000174642	5.20698e-05	0	0	0	0	0	0.00140735	0.00229346	0.00203046
	BC + >=1 CBR w/PCa,b	PV, n	105	147		108	117	63	13	14	12	5	6	7	6	0	9		0	1	1	5	8		0	7	0	0	0	0	0	0	0	0	9	17
		n, tested	7014	7014		5990	5879	6267	5601	5614	5614	5252	5601	7208	6924	7098	5239		3930	3930	3930	3930	3930		4672	2451	2563	2560	5607	2429	2429	1687	1687	1687	5601	5601
		PV frequency, %	0.0149701	0.0209581	0.0359281	0.0180301	0.0199013	0.0100527	0.00232101	0.00249377	0.00213751	0.000952018	0.00107124	0.000971143	0.000866551	0	0.00171789	0.0605152	0	0.000254453	0.000254453	0.00127226	0.00203562	0.00381679	0	0.00285598	0	0	0	0	0	0	0	0	0.00160686	0.00303517	0.00285598
	TNBC <=60ya,b	PV, n	431	149		8	22	89	39	23	28	16	13	5	2	3	5		1	1	0	7	9		0	4	0	0	0	0	0	0	0	0	4	13
		n, tested	7111	7111		5684	5679	6029	5353	5358	5358	5147	5353	7231	7119	7222	5142		2728	2728	2728	2728	2728		3637	1410	1982	1439	5357	1430	1430	1049	1049	1049	5353	5353
		PV frequency, %	0.0606103	0.0209535	0.0815638	0.00140746	0.00387392	0.014762	0.00728563	0.00429265	0.00522583	0.00310861	0.00242854	0.000691467	0.000280938	0.000415397	0.000972384	0.0447448	0.000366569	0.000366569	0	0.00256598	0.00329912	0.00659824	0	0.00283688	0	0	0	0	0	0	0	0	0.000747245	0.00242854	0.00283688
	BC + >=2 additional dx of BC at any age in patient and/or in CBRsa	PV, n	589	580		352	583	328	67	75	55	24	48	57	27	18	32		0	6	3	24	40		0	16	0	4	3	0	0	0	0	0	32	75
		n, tested	31228	31228		26421	26401	27536	25178	25208	25208	23446	25178	32202	31671	32162	23416		13286	13286	13286	13286	13286		18236	7468	9139	7766	25202	7714	7714	5452	5452	5452	25178	25178
		PV frequency, %	0.0188613	0.0185731	0.0374344	0.0133227	0.0220825	0.0119117	0.00266105	0.00297525	0.00218185	0.00102363	0.00190643	0.00177008	0.000852515	0.000559667	0.00136659	0.062614	0	0.000451603	0.000225802	0.00180641	0.00301069	0.00549451	0	0.00214247	0	0.000515066	0.000119038	0	0	0	0	0	0.00127095	0.00297879	0.00277658
	BC + >=1 CBRs w/ BC <=50ya,b	PV, n	540	484		239	419	227	55	53	40	19	36	44	23	12	26		1	5	2	15	30		0	13	0	1	2	0	0	0	0	0	23	56
		n, tested	23967	23967		19844	19836	20800	18821	18851	18851	17570	18821	24692	24283	24665	17540		10001	10001	10001	10001	10001		13886	5539	6894	5768	18843	5733	5733	4059	4059	4059	18821	18821
		PV frequency, %	0.022531	0.0201944	0.0427254	0.0120439	0.0211232	0.0109135	0.00292227	0.00281152	0.0021219	0.00108139	0.00191276	0.00178195	0.000947165	0.000486519	0.00148233	0.0596284	9.999e-05	0.00049995	0.00019998	0.00149985	0.0029997	0.00529947	0	0.00234699	0	0.00017337	0.00010614	0	0	0	0	0	0.00122204	0.0029754	0.0026265
	BC + >=1 CBRs w/OCa,b	PV, n	276	192		93	129	84	23	34	25	12	20	16	6	3	5		1	1	2	5	17		0	4	0	4	0	0	0	0	0	0	4	35
		n, tested	10036	10036		8476	8470	8807	8238	8269	8269	7750	8238	10319	9962	10305	7719		6264	6264	6264	6264	6264		7334	2537	4120	2656	8246	2640	2640	1835	1835	1835	8238	8238
		PV frequency, %	0.027501	0.0191311	0.0466321	0.0109722	0.0152302	0.00953787	0.00279194	0.00411174	0.00302334	0.00154839	0.00242777	0.00155054	0.000602289	0.000291121	0.000647752	0.0527351	0.000159642	0.000159642	0.000319285	0.000798212	0.00271392	0.0041507	0	0.00157667	0	0.00150602	0	0	0	0	0	0	0.000485555	0.0042486	0.00308269
	BC + male CBR w/ BCa,b	PV, n	17	59		12	22	14	0	2	0	0	2	0	1	0	3		0	0	0	1	0		0	0	0	0	0	0	0	0	0	0	1	1
		n, tested	1177	1177		1003	1003	1047	969	969	969	897	969	1216	1202	1215	897		519	519	519	519	519		719	299	349	315	970	314	314	201	201	201	969	969
		PV frequency, %	0.0144435	0.0501274	0.0645709	0.0119641	0.0219342	0.0133715	0	0.00206398	0	0	0.00206398	0	0.000831947	0	0.00334448	0.0555742	0	0	0	0.00192678	0	0.00192678	0	0	0	0	0	0	0	0	0	0	0.00103199	0.00103199	0
	BC + AJ ancestrya,b	PV, n	59	38		25	111	7	3	3	2	2	5	3	0	0	3		0	0	2	1	3		0	0	0	1	0	0	0	0	0	0	2	4
		n, tested	3390	3390		2898	2899	3014	2791	2796	2796	2664	2791	3471	3411	3462	2659		1690	1690	1690	1690	1690		2083	962	1147	1010	2801	999	999	705	705	705	2791	2791
		PV frequency, %	0.0174041	0.0112094	0.0286136	0.00862664	0.0382891	0.0023225	0.00107488	0.00107296	0.000715308	0.000750751	0.00179147	0.000864304	0	0	0.00112824	0.0566361	0	0	0.00118343	0.000591716	0.00177515	0.0035503	0	0	0	0.000990099	0	0	0	0	0	0	0.000716589	0.00143318	0.000990099
Additional cancer phenotypic groups corresponding to Lynch criteria	CRC dx <50ya,c	PV, n	9	12		14	43	2	1	4	1	0	2	9	2	1	1		5	79	53	47	29		1	2	1	20	15	3	5	1	0	0	0	5
		n, tested	1387	1387		1345	3954	1350	1339	1342	1342	1301	1339	4017	3965	4014	1298		3994	3994	3994	3994	3994		3954	1228	986	3884	3953	3881	3881	2366	2366	2366	1339	1339
		PV frequency, %	0.00648882	0.00865177	0.0151406	0.0104089	0.0108751	0.00148148	0.000746826	0.00298063	0.000745156	0	0.00149365	0.00224048	0.000504414	0.000249128	0.000770416	0.0324962	0.00125188	0.0197797	0.0132699	0.0117677	0.00726089	0.05333	0.000252908	0.00162866	0.0010142	0.00514933	0.00379459	0.000772997	0.00128833	0.000422654	0	0	0	0.00373413	0.0143237
	EC dx <50ya	PV, n	9	5		2	5	3	0	0	2	1	2	0	0	6	0		0	14	34	22	4		0	2	0	0	0	0	1	0	0	0	0	0
		n, tested	871	871		556	641	599	556	595	595	564	556	963	656	963	525		940	940	940	940	940		643	305	373	410	641	410	410	273	273	273	556	556
		PV frequency, %	0.010333	0.00574053	0.0160735	0.00359712	0.00780031	0.00500835	0	0	0.00336134	0.00177305	0.00359712	0	0	0.00623053	0	0.0313678	0	0.0148936	0.0361702	0.0234043	0.00425532	0.0787234	0	0.00655738	0	0	0	0	0.00243902	0	0	0	0	0	0.0089964
	CRC + >=1 F/SDR w/ LS cancer dx <50ya,c	PV, n	15	11		10	22	4	2	3	3	3	2	5	3	0	1		8	114	79	31	22		0	2	0	11	5	1	1	1	0	0	2	1
		n, tested	936	936		880	1773	889	871	876	876	797	871	1873	1786	1865	792		1847	1847	1847	1847	1847		1779	694	561	1667	1772	1659	1659	988	988	988	871	871
		PV frequency, %	0.0160256	0.0117521	0.0277778	0.0113636	0.0124083	0.00449944	0.00229621	0.00342466	0.00342466	0.00376412	0.00229621	0.00266951	0.00167973	0	0.00126263	0.0490891	0.00433135	0.0617217	0.0427721	0.016784	0.0119112	0.13752	0	0.00288184	0	0.00659868	0.00282167	0.000602773	0.000602773	0.00101215	0	0	0.00229621	0.00114811	0.0145199
	EC + >=1 F/SDR w/ LS cancer dx <50ya	PV, n	15	6		12	9	7	1	2	3	1	4	3	1	1	0		2	24	57	41	8		0	1	0	2	0	0	1	1	1	0	2	5
		n, tested	1008	1008		769	878	798	762	787	787	719	762	1152	904	1145	694		1102	1102	1102	1102	1102		887	400	459	555	878	548	548	336	336	336	762	762
		PV frequency, %	0.014881	0.00595238	0.0208333	0.0156047	0.0102506	0.00877193	0.00131234	0.0025413	0.00381194	0.00139082	0.00524934	0.00260417	0.00110619	0.000873362	0	0.0535166	0.00181488	0.0217786	0.0517241	0.0372051	0.00725953	0.119782	0	0.0025	0	0.0036036	0	0	0.00182482	0.00297619	0.00297619	0	0.00262467	0.00656168	0.0138808
	CRC + >=2 F/SDR w/ LS cancersa,c	PV, n	20	13		16	32	4	2	5	2	2	1	4	2	0	1		9	107	90	44	38		0	2	0	11	8	0	1	1	0	0	1	1
		n, tested	1429	1429		1357	2617	1367	1333	1340	1340	1227	1333	2762	2633	2740	1220		2730	2730	2730	2730	2730		2638	1095	856	2483	2616	2461	2461	1422	1422	1422	1333	1333
		PV frequency, %	0.0139958	0.00909727	0.0230931	0.0117907	0.0122277	0.00292612	0.00150038	0.00373134	0.00149254	0.00162999	0.000750188	0.00144823	0.00075959	0	0.000819672	0.0390765	0.0032967	0.0391941	0.032967	0.0161172	0.0139194	0.105495	0	0.00182648	0	0.00443012	0.0030581	0	0.000406339	0.000703235	0	0	0.000750188	0.000750188	0.0104243
	EC + >=2 F/SDR w/ LS cancersa	PV, n	20	9		12	15	8	3	4	4	2	3	3	0	3	0		1	22	65	68	20		0	0	0	4	3	0	1	1	1	0	2	3
		n, tested	1457	1457		1129	1297	1174	1111	1149	1149	1052	1111	1687	1324	1672	1014		1620	1620	1620	1620	1620		1298	641	703	887	1294	872	872	567	567	567	1111	1111
		PV frequency, %	0.0137268	0.00617708	0.0199039	0.0106289	0.0115652	0.00681431	0.00270027	0.00348129	0.00348129	0.00190114	0.00270027	0.0017783	0	0.00179426	0	0.0468452	0.000617284	0.0135802	0.0401235	0.0419753	0.0123457	0.108642	0	0	0	0.00450958	0.00231839	0	0.00114679	0.00176367	0.00176367	0	0.00180018	0.00270027	0.0115021
	MMRd CRC by MSI or IHCa,c	PV, n	0	1		0	8	0	0	0	0	0	0	0	0	0	0		3	44	30	24	40		0	0	0	2	0	0	0	0	0	0	0	0
		n, tested	248	248		228	585	229	224	224	224	220	224	608	586	604	220		605	605	605	605	605		589	205	175	568	585	564	564	400	400	400	224	224
		PV frequency, %	0	0.00403226	0.00403226	0	0.0136752	0	0	0	0	0	0	0	0	0	0	0.0136752	0.00495868	0.0727273	0.0495868	0.0396694	0.0661157	0.233058	0	0	0	0.00352113	0	0	0	0	0	0	0	0	0.00352113
	MMRd EC by MSI or IHCa	PV, n	0	0		0	2	0	0	0	0	0	4	0	0	0	0		0	9	17	26	14		0	0	0	0	0	0	0	0	0	0	0	0
		n, tested	363	363		209	251	245	207	243	243	238	207	406	251	405	202		403	403	403	403	403		249	130	171	174	250	173	173	143	143	143	207	207
		PV frequency, %	0	0	0	0	0.00796813	0	0	0	0	0	0.0193237	0	0	0	0	0.0272918	0	0.0223325	0.0421836	0.0645161	0.0347395	0.163772	0	0	0	0	0	0	0	0	0	0	0	0	0
Additional family history phenotypic groups corresponding to BRCA1/2 criteria, restricted to patients with no personal cancer history	First or second-degree blood relative meeting any of the above criteria	PV, n	371	410		215	344	103	25	68	35	23	60	21	18	6	20		1	19	28	39	51		0	15	0	12	4	1	2	1	0	0	23	69
		n, tested	32907	32907		26363	26001	27468	24607	24843	24843	24362	24607	33432	30429	32689	24126		21257	21257	21257	21257	21257		21420	10473	13606	11062	24993	10310	10310	7959	7959	7959	24607	24607
		PV frequency, %	0.0112742	0.0124594	0.0237336	0.00815537	0.0132303	0.00374982	0.00101597	0.00273719	0.00140885	0.000944093	0.00243833	0.000628141	0.000591541	0.000183548	0.000828981	0.0359121	4.70433e-05	0.000893823	0.00131721	0.00183469	0.00239921	0.00649198	0	0.00143225	0	0.00108479	0.000160045	9.69932e-05	0.000193986	0.000125644	0	0	0.000934693	0.00280408	0.00309372
	1st or 2nd with BC <=45	PV, n	228	209		112	195	53	15	26	14	8	22	10	10	2	8		1	10	11	18	25		0	5	0	4	2	0	2	0	0	0	8	29
		n, tested	15498	15498		12133	12145	12705	11456	11514	11514	11336	11456	15634	14948	15567	11278		7909	7909	7909	7909	7909		8846	4397	5606	4551	11538	4481	4481	3526	3526	3526	11456	11456
		PV frequency, %	0.0147116	0.0134856	0.0281972	0.00923102	0.016056	0.00417159	0.00130936	0.00225812	0.00121591	0.000705716	0.00192039	0.000639632	0.000668986	0.000128477	0.000709346	0.0390145	0.000126438	0.00126438	0.00139082	0.00227589	0.00316096	0.00821849	0	0.00113714	0	0.000878928	0.00017334	0	0.000446329	0	0	0	0.000698324	0.00253142	0.00263574
	1st or 2nd with BC <=50 AND an additional breast cancer primary	PV, n	59	38		16	34	8	2	1	5	2	8	0	1	1	3		0	0	1	4	4		0	0	0	0	0	0	0	0	0	0	1	2
		n, tested	2652	2652		2113	2114	2187	1997	2006	2006	1974	1997	2669	2570	2660	1965		1354	1354	1354	1354	1354		1583	789	965	811	2009	802	802	629	629	629	1997	1997
		PV frequency, %	0.0222474	0.0143288	0.0365762	0.00757217	0.0160833	0.00365798	0.0010015	0.000498504	0.00249252	0.00101317	0.00400601	0	0.000389105	0.00037594	0.00152672	0.0386169	0	0	0.000738552	0.00295421	0.00295421	0.00664697	0	0	0	0	0	0	0	0	0	0	0.000500751	0.0010015	0
	1st or 2nd with BC <=50 and at least one additional 1st 2nd or 3rd on the same side of the family with BC	PV, n	185	182		103	185	56	16	27	9	12	15	9	8	3	9		1	4	4	14	14		0	3	0	1	2	0	0	0	0	0	9	25
		n, tested	13644	13644		10963	10961	11425	10340	10377	10377	10195	10340	13753	13217	13698	10158		6886	6886	6886	6886	6886		7764	3927	4930	4052	10396	3994	3994	3144	3144	3144	10340	10340
		PV frequency, %	0.0135591	0.0133392	0.0268983	0.00939524	0.016878	0.00490153	0.00154739	0.00260191	0.000867303	0.00117705	0.00145068	0.000654403	0.000605281	0.00021901	0.000886001	0.0411838	0.000145222	0.000580889	0.000580889	0.00203311	0.00203311	0.00537322	0	0.000763942	0	0.000246792	0.000192382	0	0	0	0	0	0.000870406	0.00241779	0.00120312
	1st or 2nd with BC and at least one additional 1st 2nd or 3rd on the same side of the family with panc	PV, n	48	73		49	45	20	5	10	4	3	8	6	3	0	0		0	4	2	3	6		0	4	0	2	0	1	1	0	0	0	4	10
		n, tested	3605	3605		3129	2897	3219	2761	2773	2773	2705	2761	3667	3235	3400	2693		2667	2667	2667	2667	2667		2719	1801	1639	1874	2797	1601	1601	1208	1208	1208	2761	2761
		PV frequency, %	0.0133148	0.0202497	0.0335645	0.01566	0.0155333	0.00621311	0.00181094	0.0036062	0.00144248	0.00110906	0.0028975	0.00163621	0.000927357	0	0	0.0508361	0	0.00149981	0.000749906	0.00112486	0.00224972	0.0056243	0	0.00222099	0	0.00106724	0	0.00062461	0.00062461	0	0	0	0.00144875	0.00362188	0.00453744
	1st or 2nd with triple negative BC <=60	PV, n	16	2		1	3	3	1	0	0	0	0	0	0	0	0		0	0	0	0	0		0	0	0	0	0	0	0	0	0	0	0	1
		n, tested	349	349		305	305	317	290	291	291	287	290	350	341	349	286		190	190	190	190	190		202	100	140	103	291	102	102	79	79	79	290	290
		PV frequency, %	0.0458453	0.00573066	0.0515759	0.00327869	0.00983607	0.00946372	0.00344828	0	0	0	0	0	0	0	0	0.0260268	0	0	0	0	0	0	0	0	0	0	0	0	0	0	0	0	0	0.00344828	0
	1st or 2nd with BC and at least two additional diagnoses of BC in that 1st or 2nd AND/OR in 1st 2nd 3rd on the same side of the fam	PV, n	142	155		79	129	47	11	17	6	7	17	11	5	4	6		0	1	4	10	13		0	3	0	1	0	0	0	0	0	0	5	22
		n, tested	10735	10735		8812	8802	9149	8353	8391	8391	8229	8353	10819	10402	10777	8191		5627	5627	5627	5627	5627		6320	3198	4039	3292	8387	3248	3248	2541	2541	2541	8353	8353
		PV frequency, %	0.0132278	0.0144388	0.0276665	0.00896505	0.0146558	0.00513717	0.00131689	0.00202598	0.000715052	0.00085065	0.0020352	0.00101673	0.000480677	0.000371161	0.000732511	0.0383028	0	0.000177715	0.000710858	0.00177715	0.00231029	0.00497601	0	0.000938086	0	0.000303767	0	0	0	0	0	0	0.000598587	0.00263378	0.00124185
	1st or 2nd with BC and at least one additional 1st 2nd or 3rd on the same side of the family with BC <=50	PV, n	183	187		103	175	60	16	30	10	12	17	11	7	3	9		1	3	6	18	13		0	2	0	1	2	0	0	0	0	0	10	28
		n, tested	13768	13768		11110	11108	11569	10474	10511	10511	10317	10474	13888	13330	13827	10280		7104	7104	7104	7104	7104		7940	4028	5041	4162	10535	4098	4098	3213	3213	3213	10474	10474
		PV frequency, %	0.0132917	0.0135822	0.0268739	0.00927093	0.0157544	0.00518627	0.00152759	0.00285415	0.000951384	0.00116313	0.00162307	0.000792051	0.000525131	0.000216967	0.000875486	0.0407406	0.000140766	0.000422297	0.000844595	0.00253378	0.00182995	0.0057714	0	0.000496524	0	0.000240269	0.000189843	0	0	0	0	0	0.000954745	0.00267329	0.000926637
	1st or 2nd with BC and at least one additional 1st 2nd or 3rd on the same side of the family with ovarian	PV, n	128	126		40	73	19	3	19	11	4	18	2	1	1	3		1	5	6	9	18		0	2	0	2	0	0	1	0	0	0	7	13
		n, tested	7061	7061		5679	5685	5886	5514	5578	5578	5463	5514	7140	6511	7104	5399		5435	5435	5435	5435	5435		5289	2151	3540	2242	5557	2205	2205	1674	1674	1674	5514	5514
		PV frequency, %	0.0181277	0.0178445	0.0359722	0.00704349	0.0128408	0.003228	0.00054407	0.00340624	0.00197203	0.000732198	0.00326442	0.000280112	0.000153586	0.000140766	0.000555658	0.0341614	0.000183993	0.000919963	0.00110396	0.00165593	0.00331187	0.00717571	0	0.0009298	0	0.000892061	0	0	0.000453515	0	0	0	0.0012695	0.00235764	0.00227538
	1st or 2nd with BC and at least one additional 1st 2nd or 3rd on the same side of the family with male BC	PV, n	7	12		6	8	2	2	1	0	0	1	0	0	0	2		0	0	0	0	2		0	0	0	0	0	0	0	0	0	0	0	0
		n, tested	828	828		672	673	701	638	640	640	633	638	833	793	829	631		481	481	481	481	481		515	259	336	269	643	265	265	208	208	208	638	638
		PV frequency, %	0.00845411	0.0144928	0.0229469	0.00892857	0.0118871	0.00285307	0.0031348	0.0015625	0	0	0.0015674	0	0	0	0.00316957	0.033103	0	0	0	0	0.004158	0.004158	0	0	0	0	0	0	0	0	0	0	0	0	0
	1st or 2nd with ovarian	PV, n	194	189		71	114	26	7	38	22	11	26	5	1	2	8		1	6	15	21	22		0	3	0	6	2	0	1	1	0	0	10	27
		n, tested	12509	12509		9965	10028	10325	9748	9922	9922	9689	9748	12709	11100	12638	9515		10669	10669	10669	10669	10669		9668	3629	6545	3849	9883	3776	3776	2857	2857	2857	9748	9748
		PV frequency, %	0.0155088	0.0151091	0.030618	0.00712494	0.0113682	0.00251816	0.000718096	0.00382987	0.00221729	0.00113531	0.00266721	0.000393422	9.00901e-05	0.000158253	0.000840778	0.0330616	9.37295e-05	0.000562377	0.00140594	0.00196832	0.00206205	0.00609242	0	0.000826674	0	0.00155885	0.000202368	0	0.000264831	0.000350018	0	0	0.00102585	0.0027698	0.00320274
	1st or 2nd with male BC	PV, n	12	24		8	11	2	1	2	0	0	1	0	1	0	2		0	0	1	0	1		0	0	0	0	0	0	0	0	0	0	0	4
		n, tested	1175	1175		949	951	987	889	892	892	882	889	1186	1125	1176	879		664	664	664	664	664		714	368	448	387	901	377	377	294	294	294	889	889
		PV frequency, %	0.0102128	0.0204255	0.0306383	0.00842993	0.0115668	0.00202634	0.00112486	0.00224215	0	0	0.00112486	0	0.000888889	0	0.00227531	0.0296791	0	0	0.00150602	0	0.00150602	0.00301205	0	0	0	0	0	0	0	0	0	0	0	0.00449944	0
	1st or 2nd with panc	PV, n	47	83		64	50	20	5	14	4	5	11	6	5	1	1		0	8	7	5	6		0	6	0	4	0	1	1	0	0	0	3	12
		n, tested	5095	5095		4497	3936	4602	3671	3697	3697	3599	3671	5286	4311	4569	3573		4227	4227	4227	4227	4227		4207	2863	2311	3081	3828	2356	2356	1758	1758	1758	3671	3671
		PV frequency, %	0.00922473	0.0162905	0.0255152	0.0142317	0.0127033	0.00434594	0.00136203	0.00378685	0.00108196	0.00138927	0.00299646	0.00113507	0.00115982	0.000218866	0.000279877	0.0446911	0	0.0018926	0.00165602	0.00118287	0.00141945	0.00615093	0	0.0020957	0	0.00129828	0	0.000424448	0.000424448	0	0	0	0.000817216	0.00326886	0.00424288
Additional family history phenotypic groups corresponding to Lynch criteria, restricted to patients with no personal history of cancer	Family history of >=1 first-degree relative with colorectal or endometrial cancer dx <50y	PV, n	19	23		15	35	2	2	4	3	3	2	1	2	2	0		1	21	26	15	12		0	2	0	5	0	2	2	1	0	0	1	2
		n, tested	1914	1914		1541	2209	1579	1512	1537	1537	1492	1512	2610	2289	2588	1467		2446	2446	2446	2446	2446		2205	1055	1045	1783	2203	1761	1761	1228	1228	1228	1512	1512
		PV frequency, %	0.00992685	0.0120167	0.0219436	0.00973394	0.0158443	0.00126662	0.00132275	0.00260247	0.00195185	0.00201072	0.00132275	0.000383142	0.000873744	0.000772798	0	0.0380851	0.000408831	0.00858545	0.0106296	0.00613246	0.00490597	0.0306623	0	0.00189573	0	0.00280426	0	0.00113572	0.00113572	0.000814332	0	0	0.000661376	0.00132275	0.00778577
	Family history of >=1 first-degree relative with colorectal or endometrial cancer and another synchronous or metachronous LS-related cancer	PV, n	22	26		17	27	7	1	3	5	1	2	1	3	4	0		2	39	48	32	9		0	1	0	4	0	0	0	0	1	0	3	4
		n, tested	1880	1880		1562	1729	1596	1512	1525	1525	1438	1512	2123	1826	2082	1425		1929	1929	1929	1929	1929		1738	953	937	1220	1720	1179	1179	763	763	763	1512	1512
		PV frequency, %	0.0117021	0.0138298	0.0255319	0.0108835	0.015616	0.00438596	0.000661376	0.00196721	0.00327869	0.00069541	0.00132275	0.000471032	0.00164294	0.00192123	0	0.042846	0.00103681	0.0202177	0.0248834	0.0165889	0.00466563	0.0673924	0	0.00104932	0	0.00327869	0	0	0	0	0.00131062	0	0.00198413	0.0026455	0.00563862
	Family history of >=2 first-degree or second-degree relatives with LS-related cancer, including >=1 diagnosed <50y	PV, n	324	226		145	185	63	20	36	38	20	24	40	17	7	12		11	144	166	102	61		0	20	0	21	6	1	3	3	1	0	18	36
		n, tested	13408	13408		11309	12542	11604	10844	10974	10974	10273	10844	15318	13549	14989	10143		13148	13148	13148	13148	13148		12571	6323	6543	8283	12411	7951	7951	5184	5184	5184	10844	10844
		PV frequency, %	0.0241647	0.0168556	0.0410203	0.0128216	0.0147504	0.00542916	0.00184434	0.00328048	0.00346273	0.00194685	0.00221321	0.00261131	0.00125471	0.000467009	0.00118308	0.051265	0.000836629	0.0109522	0.0126255	0.00775783	0.00463949	0.0368117	0	0.00316306	0	0.00253531	0.000483442	0.00012577	0.000377311	0.000578704	0.000192901	0	0.0016599	0.00331981	0.0074565
	Family history of >=3 first-degree or second-degree relatives with LS-related cancers, regardless of age	PV, n	205	184		140	154	60	11	23	27	16	18	19	9	7	10		9	110	137	111	52		0	20	0	20	5	1	3	3	1	0	13	22
		n, tested	10572	10572		9213	10099	9434	8659	8749	8749	8139	8659	12213	10691	11746	8049		10956	10956	10956	10956	10956		10383	5748	5253	7487	10017	7016	7016	4468	4468	4468	8659	8659
		PV frequency, %	0.0193908	0.0174045	0.0367953	0.0151959	0.015249	0.00635997	0.00127035	0.00262887	0.00308607	0.00196584	0.00207876	0.00155572	0.00084183	0.000595948	0.00124239	0.0520707	0.000821468	0.0100402	0.0125046	0.0101314	0.00474626	0.0382439	0	0.00347947	0	0.0026713	0.000499151	0.000142531	0.000427594	0.000671441	0.000223814	0	0.00150133	0.00254071	0.0081153
acalculations exclude patients with other cancer types
bcalculations exclude patients with multiple primary breast cancers
ccalculations exclude patients with multiple primary colorectal cancers
dNM_007194.3:c.470T>C p.(Ile157Thr) was excluded from PV frequencies
eNM_000038.5:c.3920T>A p.(Ile1307Lys)
flimited to biallelic MUTYH PVs
gPVs in MRE11A and RAD50 were excluded from PV frequencies
