# Supplementary material for: A clinical guide to hereditary cancer panel testing: evaluation of gene-specific cancer associations and sensitivity of genetic testing criteria in a cohort of 165,000 high-risk patients
Source: Genet Med. 2019 Aug 13;22(2):407–15. doi: 10.1038/s41436-019-0633-8 (PMC7000322; doi:10.1038/s41436-019-0633-8)
Supplement: Supplementary file 8 — Supplementary Table S8 [file 41436_2019_633_MOESM8_ESM.xlsx]

## Sheet: Sheet1
Table S8. Proportion of PV carriers meeting genetic testing criteria by gene
Gene (total PVs)	Testing criteria met
	BRCA1/2		Lynch		BRCA1/2 only		Lynch only		BRCA1/2 and Lynch		Neither
	PV, n	% of PVs in each gene	PV, n	% of PVs in each gene	PV, n	% of PVs in each gene	PV, n	% of PVs in each gene	PV, n	% of PVs in each gene	PV, n	% of PVs in each gene
BRCA1/2 (5200)	4898	0.941923	903	0.173654	4045	0.777885	50	0.00961538	853	0.164038	252	0.0484615
BRCA1 (2535)	2425	0.956607	491	0.193688	1955	0.771203	21	0.00828402	470	0.185404	89	0.0351085
BRCA2 (2665)	2473	0.927955	412	0.154597	2090	0.78424	29	0.0108818	383	0.143715	163	0.0611632
Other breast and/or ovarian cancer genes (6362)	5653	0.888557	1204	0.189249	4675	0.734832	226	0.0355234	978	0.153725	483	0.0759195
ATM (1377)	1238	0.899056	285	0.206972	989	0.718228	36	0.0261438	249	0.180828	103	0.0748003
BARD1 (233)	208	0.892704	36	0.154506	179	0.76824	7	0.0300429	29	0.124464	18	0.0772532
BRIP1 (399)	368	0.922306	70	0.175439	301	0.754386	3	0.0075188	67	0.16792	28	0.0701754
CDH1 (110)	79	0.718182	32	0.290909	64	0.581818	17	0.154545	15	0.136364	14	0.127273
CHEK2 (2110)a	1839	0.871564	394	0.18673	1544	0.731754	99	0.0469194	295	0.13981	172	0.0815166
NBN (264)	234	0.886364	49	0.185606	194	0.734848	9	0.0340909	40	0.151515	21	0.0795455
NF1 (137)	120	0.875912	23	0.167883	100	0.729927	3	0.0218978	20	0.145985	14	0.10219
PALB2 (916)	846	0.923581	130	0.141921	733	0.800218	17	0.018559	113	0.123362	53	0.0578603
PTEN (105)	84	0.8	28	0.266667	63	0.6	7	0.0666667	21	0.2	14	0.133333
RAD51C (269)	247	0.918216	59	0.219331	192	0.713755	4	0.0148699	55	0.204461	18	0.0669145
RAD51D (140)	129	0.921429	32	0.228571	100	0.714286	3	0.0214286	29	0.207143	8	0.0571429
TP53 (302)	261	0.864238	66	0.218543	216	0.715232	21	0.0695364	45	0.149007	20	0.0662252
Lynch syndrome genes (1518)	885	0.583004	1109	0.730567	303	0.199605	527	0.347167	582	0.383399	106	0.0698287
EPCAM (21)	16	0.761905	18	0.857143	3	0.142857	5	0.238095	13	0.619048	0	0
MLH1 (309)	139	0.449838	276	0.893204	19	0.0614887	156	0.504854	120	0.38835	14	0.0453074
MSH2 (341)	182	0.533724	292	0.856305	31	0.0909091	141	0.41349	151	0.442815	18	0.0527859
MSH6 (443)	289	0.65237	313	0.706546	99	0.223476	123	0.277652	190	0.428894	31	0.0699774
PMS2 (404)	259	0.641089	210	0.519802	151	0.373762	102	0.252475	108	0.267327	43	0.106436
Other cancer predisposition genes (801)	590	0.736579	247	0.308365	443	0.553059	100	0.124844	147	0.183521	111	0.138577
APC (95)b	36	0.378947	59	0.621053	16	0.168421	39	0.410526	20	0.210526	20	0.210526
BMPR1A (15)	1	0.0666667	7	0.466667	1	0.0666667	7	0.466667	0	0	7	0.466667
CDKN2A (145)	115	0.793103	41	0.282759	82	0.565517	8	0.0551724	33	0.227586	22	0.151724
GREM1 (5)	2	0.4	4	0.8	0	0	2	0.4	2	0.4	1	0.2
MUTYH (51)c	19	0.372549	33	0.647059	9	0.176471	23	0.45098	10	0.196078	9	0.176471
POLD1 (1)	1	1	1	1	0	0	0	0	1	1	0	0
SMAD4 (17)	7	0.411765	11	0.647059	3	0.176471	7	0.411765	4	0.235294	3	0.176471
SMARCA4 (2)	1	0.5	1	0.5	1	0.5	1	0.5	0	0	0	0
STK11 (3)	0	0	1	0.333333	0	0	1	0.333333	0	0	2	0.666667
MRE11A (140)	122	0.871429	30	0.214286	96	0.685714	4	0.0285714	26	0.185714	14	0.1
RAD50 (327)	286	0.874618	59	0.180428	235	0.718654	8	0.0244648	51	0.155963	33	0.100917
aexcludes NM_007194.3:c.470T>C p.(Ile157Thr)
bexcludes NM_000038.5:c.3920T>A p.(Ile1307Lys)
climited to biallelic MUTYH PVs
