# Supplementary material for: A clinical guide to hereditary cancer panel testing: evaluation of gene-specific cancer associations and sensitivity of genetic testing criteria in a cohort of 165,000 high-risk patients
Source: Genet Med. 2019 Aug 13;22(2):407–15. doi: 10.1038/s41436-019-0633-8 (PMC7000322; doi:10.1038/s41436-019-0633-8)
Supplement: Supplementary file 9 — Supplementary Table S9 [file 41436_2019_633_MOESM9_ESM.xlsx]

## Sheet: Table S9
Table S9. Clinical characteristics of PV carriers not meeting BRCA1/2 or Lynch syndrome testing criteria
Gene(s)	Total PV carriers not meeting BRCA1/2 or Lynch testing criteria	Gender				Personal History of Cancer																														Polyp History
		Female		Male		No cancer		Breast Cancer Historyd														Prostate cancere		LFS-related cancers (sarcoma, leukemia, brain, adrenal)		Lynch syndrome related cancers						Melanoma		Gastric cancer
								Breast cancer overall*		Breast cancer 46-50		Breast cancer >64		Multiple primary breast cancer		Breast + other cancer		Triple negative breast cancer		Lobular breast cancer						Any Lynch-related cancer		Colorectal cancer		Uterine/endometrial cancerd						Adenomatous polyps		Adenomatous polyps < 50
	PV, n	PV, n	%	PV, n	%	PV, n	%	PV, n	%	PV, n	%	PV, n	%	PV, n	%	PV, n	%	PV, n	%	PV, n	%	PV, n	%	PV, n	%	PV, n	%	PV, n	%	PV, n	%	PV, n	%	PV, n	%	PV, n	%	PV, n	%
BRCA1/2	252	210	0.833333	42	0.166667	56	0.222222	131	0.62381	46	0.219048	13	0.0619048	10	0.047619	12	0.0571429	9	0.0428571	7	0.0333333	18	0.428571	6	0.0238095	22	0.0873016	5	0.0198413	6	0.0285714	5	0.0198413	1	0.00396825	4	0.015873	2	0.00793651
BRCA1	89	74	0.831461	15	0.168539	26	0.292135	43	0.581081	17	0.22973	3	0.0405405	4	0.0540541	3	0.0405405	5	0.0675676	1	0.0135135	4	0.266667	1	0.011236	5	0.0561798	0	0	2	0.027027	1	0.011236	0	0	3	0.0337079	2	0.0224719
BRCA2	163	136	0.834356	27	0.165644	30	0.184049	88	0.647059	29	0.213235	10	0.0735294	6	0.0441176	9	0.0661765	4	0.0294118	6	0.0441176	14	0.518519	5	0.0306748	17	0.104294	5	0.0306748	4	0.0294118	4	0.0245399	1	0.00613497	1	0.00613497	0	0
Other breast and/or ovarian cancer genes	483	418	0.865424	65	0.134576	139	0.287785	233	0.557416	72	0.172249	33	0.0789474	27	0.0645933	30	0.0717703	13	0.0311005	23	0.0550239	20	0.307692	19	0.0393375	54	0.111801	17	0.0351967	9	0.0215311	17	0.0351967	6	0.0124224	32	0.0662526	12	0.0248447
ATM	103	89	0.864078	14	0.135922	30	0.291262	49	0.550562	14	0.157303	8	0.0898876	8	0.0898876	7	0.0786517	1	0.011236	9	0.101124	8	0.571429	3	0.0291262	12	0.116505	4	0.038835	4	0.0449438	2	0.0194175	0	0	6	0.0582524	0	0
BARD1	18	16	0.888889	2	0.111111	4	0.222222	9	0.5625	1	0.0625	3	0.1875	1	0.0625	2	0.125	3	0.1875	0	0	1	0.5	0	0	1	0.0555556	0	0	0	0	2	0.111111	0	0	0	0	0	0
BRIP1	28	23	0.821429	5	0.178571	11	0.392857	10	0.434783	2	0.0869565	1	0.0434783	0	0	2	0.0869565	2	0.0869565	0	0	1	0.2	0	0	2	0.0714286	2	0.0714286	0	0	1	0.0357143	0	0	0	0	0	0
CDH1	14	11	0.785714	3	0.214286	6	0.428571	3	0.272727	2	0.181818	1	0.0909091	0	0	0	0	0	0	3	0.272727	0	0	0	0	5	0.357143	0	0	0	0	0	0	5	0.357143	2	0.142857	0	0
CHEK2a	172	150	0.872093	22	0.127907	55	0.319767	84	0.56	30	0.2	7	0.0466667	9	0.06	13	0.0866667	0	0	6	0.04	6	0.272727	7	0.0406977	16	0.0930233	9	0.0523256	1	0.00666667	6	0.0348837	0	0	17	0.0988372	9	0.0523256
NBN	21	17	0.809524	4	0.190476	5	0.238095	8	0.470588	2	0.117647	1	0.0588235	1	0.0588235	0	0	0	0	0	0	1	0.25	1	0.047619	3	0.142857	0	0	0	0	3	0.142857	0	0	0	0	0	0
NF1	14	12	0.857143	2	0.142857	5	0.357143	7	0.583333	2	0.166667	1	0.0833333	1	0.0833333	0	0	1	0.0833333	1	0.0833333	0	0	1	0.0714286	2	0.142857	0	0	0	0	0	0	0	0	1	0.0714286	0	0
PALB2	53	50	0.943396	3	0.0566038	7	0.132075	38	0.76	11	0.22	8	0.16	4	0.08	2	0.04	4	0.08	0	0	2	0.666667	1	0.0188679	4	0.0754717	0	0	2	0.04	1	0.0188679	1	0.0188679	0	0	0	0
PTEN	14	10	0.714286	4	0.285714	7	0.5	2	0.2	1	0.1	0	0	0	0	0	0	0	0	0	0	0	0	0	0	1	0.0714286	0	0	0	0	0	0	0	0	4	0.285714	3	0.214286
RAD51C	18	17	0.944444	1	0.0555556	2	0.111111	14	0.823529	2	0.117647	2	0.117647	2	0.117647	2	0.117647	1	0.0588235	3	0.176471	0	0	0	0	3	0.166667	0	0	1	0.0588235	1	0.0555556	0	0	1	0.0555556	0	0
RAD51D	8	7	0.875	1	0.125	4	0.5	3	0.428571	2	0.285714	0	0	0	0	0	0	1	0.142857	1	0.142857	0	0	0	0	1	0.125	1	0.125	0	0	0	0	0	0	0	0	0	0
TP53	20	16	0.8	4	0.2	3	0.15	6	0.375	3	0.1875	1	0.0625	1	0.0625	2	0.125	0	0	0	0	1	0.25	6	0.3	4	0.2	1	0.05	1	0.0625	1	0.05	0	0	1	0.05	0	0
Lynch syndrome genes	106	74	0.698113	32	0.301887	24	0.226415	26	0.351351	5	0.0675676	7	0.0945946	3	0.0405405	11	0.148649	1	0.0135135	4	0.0540541	5	0.15625	10	0.0943396	46	0.433962	13	0.122642	16	0.216216	3	0.0283019	3	0.0283019	18	0.169811	10	0.0943396
EPCAM	0	0	NA	0	NA	0	NA	0	NA	0	NA	0	NA	0	NA	0	NA	0	NA	0	NA	0	NA	0	NA	0	NA	0	NA	0	NA	0	NA	0	NA	0	NA	0	NA
MLH1	14	8	0.571429	6	0.428571	4	0.285714	1	0.125	0	0	0	0	0	0	0	0	0	0	1	0.125	0	0	0	0	7	0.5	2	0.142857	3	0.375	0	0	1	0.0714286	3	0.214286	3	0.214286
MSH2	18	12	0.666667	6	0.333333	8	0.444444	3	0.25	1	0.0833333	0	0	0	0	2	0.166667	0	0	0	0	1	0.166667	3	0.166667	5	0.277778	0	0	1	0.0833333	0	0	0	0	2	0.111111	2	0.111111
MSH6	31	21	0.677419	10	0.322581	6	0.193548	7	0.333333	2	0.0952381	3	0.142857	0	0	4	0.190476	0	0	1	0.047619	1	0.1	3	0.0967742	14	0.451613	4	0.129032	7	0.333333	1	0.0322581	1	0.0322581	6	0.193548	1	0.0322581
PMS2	43	33	0.767442	10	0.232558	6	0.139535	15	0.454545	2	0.0606061	4	0.121212	3	0.0909091	5	0.151515	1	0.030303	2	0.0606061	3	0.3	4	0.0930233	20	0.465116	7	0.162791	5	0.151515	2	0.0465116	1	0.0232558	7	0.162791	4	0.0930233
Other cancer predisposition genes	64	43	0.671875	21	0.328125	31	0.484375	8	0.186047	3	0.0697674	0	0	0	0	3	0.0697674	0	0	0	0	2	0.0952381	2	0.03125	9	0.140625	7	0.109375	0	0	10	0.15625	2	0.03125	24	0.375	16	0.25
APCb	20	11	0.55	9	0.45	13	0.65	1	0.0909091	1	0.0909091	0	0	0	0	0	0	0	0	0	0	0	0	0	0	2	0.1	2	0.1	0	0	1	0.05	0	0	13	0.65	10	0.5
BMPR1A	7	5	0.714286	2	0.285714	5	0.714286	0	0	0	0	0	0	0	0	0	0	0	0	0	0	0	0	0	0	0	0	0	0	0	0	0	0	0	0	1	0.142857	1	0.142857
CDKN2A	22	16	0.727273	6	0.272727	6	0.272727	5	0.3125	2	0.125	0	0	0	0	2	0.125	0	0	0	0	2	0.333333	2	0.0909091	1	0.0454545	0	0	0	0	9	0.409091	1	0.0454545	4	0.181818	2	0.0909091
GREM1	1	1	1	0	0	1	1	0	0	0	0	0	0	0	0	0	0	0	0	0	0	0	NA	0	0	0	0	0	0	0	0	0	0	0	0	1	1	1	1
MUTYHc	9	6	0.666667	3	0.333333	3	0.333333	2	0.333333	0	0	0	0	0	0	1	0.166667	0	0	0	0	0	0	0	0	5	0.555556	5	0.555556	0	0	0	0	0	0	4	0.444444	2	0.222222
POLD1	0	0	NA	0	NA	0	NA	0	NA	0	NA	0	NA	0	NA	0	NA	0	NA	0	NA	0	NA	0	NA	0	NA	0	NA	0	NA	0	NA	0	NA	0	NA	0	NA
SMAD4	3	2	0.666667	1	0.333333	2	0.666667	0	0	0	0	0	0	0	0	0	0	0	0	0	0	0	0	0	0	1	0.333333	0	0	0	0	0	0	1	0.333333	1	0.333333	0	0
SMARCA4	0	0	NA	0	NA	0	NA	0	NA	0	NA	0	NA	0	NA	0	NA	0	NA	0	NA	0	NA	0	NA	0	NA	0	NA	0	NA	0	NA	0	NA	0	NA	0	NA
STK11	2	2	1	0	0	1	0.5	0	0	0	0	0	0	0	0	0	0	0	0	0	0	0	NA	0	0	0	0	0	0	0	0	0	0	0	0	0	0	0	0
Totalf	905	745	0.823204	160	0.176796	250	0.276243	398	0.534228	126	0.169128	53	0.0711409	40	0.0536913	56	0.0751678	23	0.0308725	34	0.0456376	45	0.28125	37	0.040884	131	0.144751	42	0.0464088	31	0.0416107	35	0.038674	12	0.0132597	78	0.0861878	40	0.0441989
aexcludes NM_007194.3:c.470T>C p.(Ile157Thr)
bexcludes NM_000038.5:c.3920T>A p.(Ile1307Lys)
climited to biallelic MUTYH PVs
dpercentages calculated for female patients only
epercentages calculated for male patients only
fAn additional 83 patients with PVs did not fit any of the categories above
