# Supplementary material for: A clinical guide to hereditary cancer panel testing: evaluation of gene-specific cancer associations and sensitivity of genetic testing criteria in a cohort of 165,000 high-risk patients
Source: Genet Med. 2019 Aug 13;22(2):407–15. doi: 10.1038/s41436-019-0633-8 (PMC7000322; doi:10.1038/s41436-019-0633-8)
Supplement: Supplementary file 10 — Supplementary Figure S1 [file 41436_2019_633_MOESM10_ESM.xlsx]

## Sheet: Sheet1
Figure S1. Panel ordering trends throughout study time period
